# Supplementary material for: Redescription and new record of Paracapillaria (Ophidiocapillaria) najae (Nematoda: Trichuroidea) in the monocled cobra Naja kaouthia from central Thailand: morphological and molecular insights
Source: Parasitology. 2023 Jul 31;150(10):901–10. doi: 10.1017/S0031182023000707 (PMC10577661; doi:10.1017/S0031182023000707)
Supplement: Supplementary file 1 [file S0031182023000707sup.zip]

Archive with 3 entries (3 files):
- S0031182023000707sup001.xlsx
- S0031182023000707sup002.xlsx
- S0031182023000707sup003.xls
