# Supplementary material for: Redescription and new record of Paracapillaria (Ophidiocapillaria) najae (Nematoda: Trichuroidea) in the monocled cobra Naja kaouthia from central Thailand: morphological and molecular insights
Source: Parasitology. 2023 Jul 31;150(10):901–10. doi: 10.1017/S0031182023000707 (PMC10577661; doi:10.1017/S0031182023000707)
Supplement: Supplementary file 1 [file S0031182023000707sup.zip › S0031182023000707sup001.xlsx]

## Sheet: SP1
Table S1: Morphometric measurements of Paracapillaria (Ophidiocapillaria) najae between host specimens
	All Host			SN007			SN011			SN013			SN017			SN055
Snot-vent length (cm)	avg. 122.28			134.5			83.6			136			109.5			147.8
Total body length (cm)	avg. 142.52			157.5			97.8			154			132.2			171.1
Weigth (g)	avg. 857.04			947.6			137.6			1200			600			1400
Number of the parasite found	233			60			56			37			27			53
Male	n = 21			n = 4			n = 5			n = 4			n = 4			n = 4
	minimum	maximum	average	minimum	maximum	average	minimum	maximum	average	minimum	maximum	average	minimum	maximum	average	minimum	maximum	average
Body length	11578.9	25592.3	19,069 ± 3,902	11578.9	15938.1	14,034 ± 1,849	18985.2	25169.6	21,554 ± 2,719	15046.1	19917	16,714 ± 2,245	20737.8	25592.3	23,535 ± 2,070	17686.8	19562.9	18,885 ± 863
Maximum width	56.01	122.52	93 ± 17	56.01	79.81	71 ± 11	87.86	109.4	96 ± 8	68.39	105.94	87 ± 17	94.47	122.52	110 ± 14	84.06	112.93	99 ± 12
Nerve-ring from anterior end	44.35	62.3	51 ± 6	45.52	62.3	51 ± 8	na	na	na	na	na	na	49.94	57.05	53 ± 3	44.35	56.34	49 ± 5
Muscular oesophagus	209.67	374.04	2867 ± 50	209.67	248.68	231 ± 19	296.03	337	321 ± 15	241.53	374.04	308 ± 59	228.77	281.33	254 ± 28	232.87	347.83	313 ± 54
Stichosome	4635.99	9015.69	6,630 ± 1,091	4635.99	5871.01	5,412 ± 546	6214.3	9015.69	7,607 ± 1,142	4731.82	7418.67	6,018 ± 1,097	6340.87	7796.08	7,017 ± 649	6539.18	7092.77	6,790 ± 251
Entire oesophagus	4855.22	9343.54	6,916 ± 1,116	4855.22	6119.7	5,643 ± 559	6531.46	9343.54	7,927 ± 1,151	4973.35	7755.26	6,385 ± 1,136	6622.2	8071.26	7,271 ± 650	6887.01	7426.38	7,103 ± 237
Length of posterior part	6723.71	18084.8	12,381 ± 3,158	6723.71	9818.38	8,391 ± 1,368	10895.1	17193.6	13,628 ± 2,474	8903.68	14979.2	11,529 ± 2,666	14115.5	18084.8	16,265 ± 1,865	10799.7	12436.1	11,780 ± 697
Posterior/anterior end	1.17	2.54	1.79 ± 0.37	1.33	1.62	1.48 ± 0.15	1.17	2.16	1.75 ± 0.36	1.4	2.33	1.83 ± 0.43	1.9	2.54	2.25 ± 0.29	1.57	1.75	1.66 ± 0.08
Tail	14.13	37.75	24 ± 6	15.02	29.36	21 ± 6	18.2	31.18	27 ± 5	20.4	37.75	28 ± 7	19.06	32.14	25 ± 5	14.13	23.21	18 ± 4
Spicule length	1437.04	2714.74	2,032 ± 327	1437.04	1856.63	1,705 ± 184	1882.44	2329.19	2,123 ± 169	1554.86	1867.29	1,718 ± 147	2312.63	2714.74	2,480 ± 169	1972.3	2328.46	2,111 ± 167
Whole length/spicule length	7.88	11.4	9.37 ± 1.12	7.88	8.58	8.22 ± 0.31	8.15	11.4	10.19 ± 1.32	8.06	10.99	9.76 ± 1.23	8.46	10.48	9.51 ± 0.95	8.36	9.47	8.97 ± 0.46
Female	n = 20			n = 4			n = 4			n = 4			n = 4			n = 4
Body length	16531.8	31484.6	22,518 ± 4,465	16531.8	17166.7	16,824 ± 300	22500.5	31484.6	25,875 ± 3,890	18324.5	22356.1	20,415 ± 1,859	25294.1	30483.2	27,118 ± 2,335	18705.5	25770.6	22,358 ± 3,117
Maximum width	101.44	179.58	133 ± 21	101.44	118.01	108 ± 7	113.9	179.58	136 ± 31	114.01	131	123 ± 7	142.35	158.17	150 ± 8	141.41	149.97	147 ± 4
Nerve-ring from anterior end	42.46	66.51	50 ± 8	42.46	53.7	48 ± 5	na	na	na	na	na	na	43.31	51.58	46 ± 4	42.84	66.51	56 ± 10
Muscular oesophagus	147.6	436.4	305 ± 71	330.61	353.85	337 ± 11	147.6	357.27	277 ± 98	149.356	273.963	233 ± 57	268.92	330.8	300 ± 32	350.81	436.4	378 ± 40
Stichosome	5719.01	8580.84	6,895 ± 749	5917.76	6456.14	6,144 ± 255	7424.52	7964.33	7,631 ± 242	5719.01	7350.82	6634 ± 687	6099.18	7246.05	6,789 ± 511	6289.72	8580.84	7,277 ± 958
Entire oesophagus	5868.36	9017.24	7,200 ± 771	6249.19	6809.99	6,481 ± 264	7741.7	8312.13	7,908 ± 270	5868.36	7592.63	6,866 ± 732	6368.1	7576.58	7,089 ± 541	6640.73	9017.24	7,655 ± 996
Length of posterior part	9721.78	23172.4	15,168 ± 3,961	9721.78	10880.6	10,344 ± 476	14704.5	23172.4	17,967 ± 3,636	12456.1	14763.5	13,548 ± 1,196	18845.8	22906.4	20,029 ± 1,936	12064.7	15410.3	13,953 ± 1,511
Posterior/anterior end	1.43	3.02	2.10 ± 0.48	1.43	1.73	1.60 ± 0.13	1.89	2.79	2.27 ± 0.38	1.84	2.12	1.98 ± 0.12	2.62	3.02	2.83 ± 0.20	1.65	2.09	1.83 ± 0.18
Tail	12.26	25.04	20 ± 4	18.3	22.85	21 ± 3	12.26	23.23	17 ± 5	19.04	23.89	22 ± 2	15.43	25.04	21 ± 4	15.76	24.62	20 ± 4
Vulva from oesophagus	45.56	106.91	68 ± 19	47.87	58.64	54 ± 5	51.24	74.39	61 ± 10	47.11	100.72	75 ± 22	45.56	101.68	66 ± 25	56.51	106.91	83 ± 21
Egg length	60.04	71.17	66 ± 3	60.04	66.35	64 ± 3	65.22	71.169	68 ± 3	65.29	69.75	68 ± 2	64.24	68.35	66 ± 2	62.98	66.85	65 ± 2
Egg width	28.08	33.51	31 ± 2	28.47	29.88	29 ± 1	29.63	33.51	32 ± 2	28.08	30.37	30 ± 1	30.9	33.11	32 ± 1	28.13	31.69	29 ± 2
Number of eggs	127	545	285 ± 110	127	196	159 ± 35	197	545	325 ± 156	165	294	225 ± 53	385	426	403 ± 18	209	341	283 ± 55
Vulval lips	Not elevated			Not elevated			Not elevated			Not elevated			Not elevated			Not elevated
For the parasite, the micrometre (µm) is a unit of measurement
