# Supplementary material for: Redescription and new record of Paracapillaria (Ophidiocapillaria) najae (Nematoda: Trichuroidea) in the monocled cobra Naja kaouthia from central Thailand: morphological and molecular insights
Source: Parasitology. 2023 Jul 31;150(10):901–10. doi: 10.1017/S0031182023000707 (PMC10577661; doi:10.1017/S0031182023000707)
Supplement: Supplementary file 1 [file S0031182023000707sup.zip › S0031182023000707sup002.xlsx]

## Sheet: Sheet1
Table S2: Morphometric measurements of reported Paracapillaria (Ophidiocapillaria) spp.
Species	P. najae	P. najae	P. sonsinoi	P. sonsinoi	P. sonsinoi	P. mingazzinii	P.colubra	P. viperae	P. ptyasi	P. xochimilcensis	P. heterodontis	P. longispicula	P. murinae	P. cesarpintoi	P. kuntzi
	(Present study)	(De, 1998)	(Skrjabin et al. 1957)	(Moravec, 1986)	(Moravec, 1986)	(Skrjabin et al. 1957)	(Pence, 1970)	(Biserkov et al. 1985)	(Wang, 1982)	(Skrjabin et al. 1957)	(Pence, 1970)	(Pence, 1970)	(Pence, 1970)	(Teixeira de Freitas and Lent, 1934)	(Moravec and Gibson, 1896)
Host species	Naja kaouthia	Naja naja	Coluber viridiflavus	Natrix maura	Nerodia rhombifera	Natrix natrix	Coluber constrictor	Vipera ammodytes	Ptyas mucosa	Thamnophis rufipunctatus	Heterodon contortrix	Python molorus	Eunectes murinus	Leimadophis poecilogyrus	Leopeltis major
Locality	Thailand	India	Italy	France	USA	Italy	USA	Bulgaria	China	Mexico	USA	India	Brazil	Portugal	Taiwan
Organ	oesophagus	oesophagus	intestine	rectum	urinary bladder	intestine	oviduct	intestine	intestine	intestine	rectum	small intestine	stomach	stomach and intestine	juction of oesophagus and intestine
Male
Length	11,580-25,590	16,840-24,970	10,000-11,000	18,140-19,490	32,640-39,780	14,000-16,000	19,600-26,400	19,000-21,000	9,900-12,400	10,000-10,100	16,500-22,500	40,000	14,000-15,000	7,600-9,900	7,380-9,560
Maximum width	56-123	85-113	na	na	na	na	na	na	na	na	na	na	31-71	56	95-150
Nerve-ring from anterior end	44-62	42-60	na	na	na	na	na	na	na	na	na	na	na	na	75-105
Musculara oesophagus	210-374	193-266	na	na	na	na	na	na	na	na	na	na	na	na	273-312
Stichosome	4,640-9,020	5,420-8,120	na	na	na	na	na	na	na	na	na	na	na	na	3,170-4,230
Entire oesophagus	4,860-9,340	5,660-8,380	na	na	na	na	na	na	na	na	na	na	na	na	3,470-4,540
Tail	14-38	17-24	na	na	na	na	na	na	na	na	na	na	na	na	18-24
Length of anterior part	4,860-9,340	na	6,000	6,600	6,580-9,180	4,500	5,500-6,900	7,500-8,700	5,000-5,400	4,500-4,800	7,000-11,500	na	5,500-7,500	3,600-4,500	na
Ratio ant. : post part	1:1.2-1:2.5	na	1:0.66	1:1.7-1:1.9	1:3.3 - 1:3.9	1:2.7	1:2.7	1:1.3 - 1:1.6	1:0.98 - 1:1.4	1:1.9 - 1:1.6	1:0.96 - 1:1.4	na	1:1.7	1:2.3	na
Spicule length	1,440-2,720	1,800-2,260	1,000	2,270-2,450	4,230-4,400	1,500-1,800	2,200-2,900	2,240-2,460	920-1,120	1,460-1,600	2,550-3,250	2,000-3,820	1,200	560-570	564-810
Ratio spicule : whole length	1:7.9-1:11.4	na	1:11	1:7.9	1:7.7 - 1:9	1:9	1:9	1:7.9 - 1:8.6	1:10.7 - 1:11	1:6.3 - 1:6.8	1:6.5 - 1:6.9	na	na	na	na
Female
Length	16,530-31,490	16,060-22,820	11,500-13,000	24,960-29,100	49,710-56,710	21,000-24,000	29,200-36,500	23,000-25,000	10,200-11,900	13,600-13,800	24,000-26,000	50,000-60,000	18,000-23,000	12,500-14,500	9,280-11,970
Maximum width	101-180	113-134	na	na	na	na	na	na	na	na	na	na	35-78	64	122-204
Nerve-ring from anterior end	42-80	42-59	na	na	na	na	na	na	na	na	na	na	na	na	78-96
Musculara oesophagus	148-436	255-321	na	na	na	na	na	na	na	na	na	na	na	na	294-518
Stichosome	5,720-8,580	4,850-6,870	na	na	na	na	na	na	na	na	na	na	na	na	3,930-4,330
Entire oesophagus	5,807-9,250	5,100-7,160	na	na	na	na	na	na	na	na	na	na	na	na	4,240-4,620
Tail	12-25	8.0-19.0	na	na	na	na	na	na	na	na	na	na	na	na	15
Length of anterior part	5,870-9,250	na	4,500	6,530-7,400	8,910-10,200	6,000	5,800-6,900	7,500-8,500	5,000-5,200	4,500-4,800	7,400-8,400	20,000-40,000	5,500-7,500	3,600-4,500	na
Ratio ant. : post part	1:1.4-1:3	na	1:1.8	1:2.8 - 1:2.9	1:4.5 - 1:4.6	1:3	1:4	1:2 - 1:2.1	1:1 - 1:1.3	1:1.9 - 1:2	1:2.1 - 1:2.2	na	1:1.4 - 1:2	1:3	na
Vulva from oesophagus	46-107	38-104	na	na	na	na	120-150	na	na	na	120-180	140	73	16	75
Egg length	60-71	57-71	70-84	75-81	72-81	52-58	61-70	70-80	63-72	na	63-66	50-68	56	40-48	81-87
Egg width	28-34	23-32	56	33-36	33-36	26-30	28-31	27-36	28-32	na	25-30	30-32	32	24	36-42
Vulva lips	not elevated	not elevated	not elevated	elevated	not elevated	elevated	elevated	elevated	na	elevated	elevated	elevated	elevated	elevated	elevated
The micrometre (µm) is a unit of measurement
