# Supplementary material for: Redescription and new record of Paracapillaria (Ophidiocapillaria) najae (Nematoda: Trichuroidea) in the monocled cobra Naja kaouthia from central Thailand: morphological and molecular insights
Source: Parasitology. 2023 Jul 31;150(10):901–10. doi: 10.1017/S0031182023000707 (PMC10577661; doi:10.1017/S0031182023000707)
Supplement: Supplementary file 1 [file S0031182023000707sup.zip › S0031182023000707sup003.xls]

## Sheet: Sheet1
Table S3: Statistical test of Paracapillaria (Ophidiocapillaria) najae's characteristics between males and females
Test Statisticsa
	Body length	Body width	Muscular_oesophagus	Stichosome	Oesophagus length	Length of posterior body part	Tail length
Mann-Whitney U	122	25	160	173	176	128	132
Wilcoxon W	353	256	391	404	407	359	342
Z	-2.29522	-4.82517	-1.3041	-0.965035	-0.886789	-2.13873	-2.0344
Asymp. Sig. (2-tailed)	0.0217206	1.3988e-06	0.192199	0.334527	0.375193	0.0324579	0.0419115
a. Grouping Variable: 1=male; 2= female
